# Supplementary material for: Dealing with phosphorus deficiency: contrasting strategies in marine phytoplankton and bacteria
Source: ISME Commun. 2026 Feb 20;6(1):ycag035. doi: 10.1093/ismeco/ycag035 (PMC12981677; doi:10.1093/ismeco/ycag035)
Supplement: Supplementary_material_ycag035 [file supplementary_material_ycag035.zip]

Archive with 5 entries (5 files):
- Supplementary Figures and Tables legends.docx
- Supplementary methods.docx
- Supplementary_Figure_1.pdf
- Supplementary_Table_1.pdf
- Supplementary_Table_2.pdf
